# Supplementary material for: Description on two species of genus Platythomisus (Araneae, Thomisidae) from China and Singapore
Source: Zookeys. 2019 Jun 5;852:73–84. doi: 10.3897/zookeys.852.34436 (PMC6562001; doi:10.3897/zookeys.852.34436)
Supplement: XML Treatment for Platythomisus [file zookeys.852.34436-treatment1.xml]

<!DOCTYPE tp:taxon-treatment
  PUBLIC "-//TaxonX//DTD Taxonomic Treatment Publishing DTD v0 20100105//EN" "tax-treatment-NSO.dtd">
<tp:taxon-treatment xmlns:tp="http://www.plazi.org/taxpub"><tp:treatment-meta><kwd-group><label>Taxon classification</label><kwd><named-content xmlns:xlink="http://www.w3.org/1999/xlink" content-type="kingdom">Animalia</named-content></kwd><kwd><named-content xmlns:xlink="http://www.w3.org/1999/xlink" content-type="order">Araneae</named-content></kwd><kwd><named-content xmlns:xlink="http://www.w3.org/1999/xlink" content-type="family">Thomisidae</named-content></kwd></kwd-group><mixed-citation publication-type="journal"><person-group><name><surname>Lin</surname><given-names>Yejie</given-names></name><name><surname>Koh</surname><given-names>Joseph K.H.</given-names></name><name><surname>Shao</surname><given-names>Lili</given-names></name><name><surname>Li</surname><given-names>Shuqiang</given-names></name></person-group><article-title>Description on two species of genus <italic><tp:taxon-name><tp:taxon-name-part taxon-name-part-type="genus" reg="Platythomisus">Platythomisus</tp:taxon-name-part></tp:taxon-name></italic> (<tp:taxon-name><tp:taxon-name-part taxon-name-part-type="order">Araneae</tp:taxon-name-part></tp:taxon-name>, <tp:taxon-name><tp:taxon-name-part taxon-name-part-type="family">Thomisidae</tp:taxon-name-part></tp:taxon-name>) from China and Singapore</article-title><source>Zookeys</source><day>05</day><month>6</month><year>2019</year><volume>852</volume><fpage>73</fpage><lpage>84</lpage><pub-id pub-id-type="doi">10.3897/zookeys.852.34436</pub-id></mixed-citation></tp:treatment-meta><tp:nomenclature><label>Genus</label><tp:taxon-name>
                <tp:taxon-name-part taxon-name-part-type="genus" reg="Platythomisus">Platythomisus</tp:taxon-name-part>
              </tp:taxon-name><tp:taxon-authority>Doleschall, 1859</tp:taxon-authority></tp:nomenclature><tp:treatment-sec sec-type="type species" id="SECID0EQJAC"><title>Type species.</title><p><italic><tp:taxon-name><tp:taxon-name-part taxon-name-part-type="genus" reg="Thomisus">Thomisus</tp:taxon-name-part></tp:taxon-name> 8-maculatus</italic> C.L. Koch, 1845, from Ostindien.</p></tp:treatment-sec><tp:treatment-sec sec-type="diagnosis" id="SECID0E5JAC"><title>Diagnosis.</title><p>Sexual dimorphism is distinct in <italic><tp:taxon-name><tp:taxon-name-part taxon-name-part-type="genus" reg="Platythomisus">Platythomisus</tp:taxon-name-part></tp:taxon-name></italic>. Females can be easily distinguished from most other thomisids by their extraordinary large size [up to 20 mm in length in some specimens of the type species <italic><tp:taxon-name><tp:taxon-name-part taxon-name-part-type="genus" reg="Platythomisus">P.</tp:taxon-name-part><tp:taxon-name-part taxon-name-part-type="species" reg="octomaculatus">octomaculatus</tp:taxon-name-part></tp:taxon-name></italic> (C. L. Koch, 1845)] with strikingly contrasting color patterns on the carapace and opisthosoma. Typically, the epigyne has sclerotized margins and a conspicuous epigynal atrium; spermathecae longer than wide, well-sclerotized, and not divided into compartments. The male is much smaller than female (1:3 or more). Palp with <abbrev xmlns:xlink="http://www.w3.org/1999/xlink" xlink:title="ventral tibial apophysis" id="ABBRID0EWKAC" xlink:type="simple">VTA</abbrev>, <abbrev xmlns:xlink="http://www.w3.org/1999/xlink" xlink:title="intermediate tibial apophysis" id="ABBRID0E1KAC" xlink:type="simple">ITA</abbrev> and <abbrev xmlns:xlink="http://www.w3.org/1999/xlink" xlink:title="retrolateral tibial apophysis" id="ABBRID0E5KAC" xlink:type="simple">RTA</abbrev>; tegulum flat, disk-shaped; tegular ridge present; embolus slender.</p></tp:treatment-sec><tp:treatment-sec sec-type="distribution" id="SECID0ECLAC"><title>Distribution.</title><p>Oriental and African zoogeographic regions.</p></tp:treatment-sec></tp:taxon-treatment>
