# Supplementary material for: Description on two species of genus Platythomisus (Araneae, Thomisidae) from China and Singapore
Source: Zookeys. 2019 Jun 5;852:73–84. doi: 10.3897/zookeys.852.34436 (PMC6562001; doi:10.3897/zookeys.852.34436)
Supplement: XML Treatment for Platythomisus octomaculatus [file zookeys.852.34436-treatment2.xml]

<!DOCTYPE tp:taxon-treatment
  PUBLIC "-//TaxonX//DTD Taxonomic Treatment Publishing DTD v0 20100105//EN" "tax-treatment-NSO.dtd">
<tp:taxon-treatment xmlns:tp="http://www.plazi.org/taxpub"><tp:treatment-meta><kwd-group><label>Taxon classification</label><kwd><named-content xmlns:xlink="http://www.w3.org/1999/xlink" content-type="kingdom">Animalia</named-content></kwd><kwd><named-content xmlns:xlink="http://www.w3.org/1999/xlink" content-type="order">Araneae</named-content></kwd><kwd><named-content xmlns:xlink="http://www.w3.org/1999/xlink" content-type="family">Thomisidae</named-content></kwd></kwd-group><mixed-citation publication-type="journal"><person-group><name><surname>Lin</surname><given-names>Yejie</given-names></name><name><surname>Koh</surname><given-names>Joseph K.H.</given-names></name><name><surname>Shao</surname><given-names>Lili</given-names></name><name><surname>Li</surname><given-names>Shuqiang</given-names></name></person-group><article-title>Description on two species of genus <italic><tp:taxon-name><tp:taxon-name-part taxon-name-part-type="genus" reg="Platythomisus">Platythomisus</tp:taxon-name-part></tp:taxon-name></italic> (<tp:taxon-name><tp:taxon-name-part taxon-name-part-type="order">Araneae</tp:taxon-name-part></tp:taxon-name>, <tp:taxon-name><tp:taxon-name-part taxon-name-part-type="family">Thomisidae</tp:taxon-name-part></tp:taxon-name>) from China and Singapore</article-title><source>Zookeys</source><day>05</day><month>6</month><year>2019</year><volume>852</volume><fpage>73</fpage><lpage>84</lpage><pub-id pub-id-type="doi">10.3897/zookeys.852.34436</pub-id></mixed-citation></tp:treatment-meta><tp:nomenclature><tp:taxon-name>
                <tp:taxon-name-part taxon-name-part-type="genus" reg="Platythomisus">Platythomisus</tp:taxon-name-part>
                <tp:taxon-name-part taxon-name-part-type="species" reg="octomaculatus">octomaculatus</tp:taxon-name-part>
              </tp:taxon-name><tp:taxon-authority>(C. L. Koch, 1845)</tp:taxon-authority><xref ref-type="fig" rid="F1">Figs 1A–C</xref><xref ref-type="fig" rid="F2">, 2A, C</xref><xref ref-type="fig" rid="F3">, 3A, B</xref><xref ref-type="fig" rid="F4">, 4A–D</xref><xref ref-type="fig" rid="F5">, 5A, B</xref><xref ref-type="fig" rid="F6">, 6</xref><tp:nomenclature-citation-list><tp:nomenclature-citation><tp:taxon-name>
                    <tp:taxon-name-part taxon-name-part-type="genus" reg="Thomisus">Thomisus</tp:taxon-name-part>
                  </tp:taxon-name><comment> 8-maculatus C.L. <xref ref-type="bibr" rid="B5">Koch 1845</xref>: 55, fig. 990 (♀). </comment></tp:nomenclature-citation><tp:nomenclature-citation><tp:taxon-name>
                    <tp:taxon-name-part taxon-name-part-type="genus" reg="Platythomisus">Platythomisus</tp:taxon-name-part>
                    <tp:taxon-name-part taxon-name-part-type="species" reg="phryniformis">phryniformis</tp:taxon-name-part>
                  </tp:taxon-name><comment><xref ref-type="bibr" rid="B2">Doleschall 1859</xref>: 60 pl. 3, fig. 10 (♀).</comment></tp:nomenclature-citation><tp:nomenclature-citation><tp:taxon-name>
                    <tp:taxon-name-part taxon-name-part-type="genus" reg="Platythomisus">Platythomisus</tp:taxon-name-part>
                    <tp:taxon-name-part taxon-name-part-type="species" reg="octomaculatus">octomaculatus</tp:taxon-name-part>
                  </tp:taxon-name><comment>van <xref ref-type="bibr" rid="B4">Hasselt 1882</xref>: 42, pl. 3, fig. 4 (♀); Simon 1895: 1017, fig. 1076 (♀).</comment></tp:nomenclature-citation></tp:nomenclature-citation-list></tp:nomenclature><tp:treatment-sec sec-type="type material" id="SECID0ETOAC"><title>Type material.</title><p>The holotype of <italic><tp:taxon-name><tp:taxon-name-part taxon-name-part-type="genus" reg="Platythomisus">P.</tp:taxon-name-part><tp:taxon-name-part taxon-name-part-type="species" reg="octomaculatus">octomaculatus</tp:taxon-name-part></tp:taxon-name></italic> was not examined as it could not be located in any of the databases of all the major museums in Europe.</p></tp:treatment-sec><tp:treatment-sec sec-type="material" id="SECID0EEPAC"><title>Specimens examined.</title><p>♂ (<named-content xmlns:xlink="http://www.w3.org/1999/xlink" content-type="dwc:institutional_code" xlink:type="simple">LKCNHM</named-content>), Singapore, Pasir Ris Road, Pasir Ris Nature Park, mangrove foliage, 09.X.2018, J. Koh leg.; ♀ (<named-content xmlns:xlink="http://www.w3.org/1999/xlink" content-type="dwc:institutional_code" xlink:type="simple">LKCNHM</named-content>), Singapore, Neo Tiew Crescent, Sungei Buloh Wetland Reserve, mangrove foliage, <named-content xmlns:xlink="http://www.w3.org/1999/xlink" content-type="dwc:verbatimCoordinates" xlink:type="simple"><named-content content-type="geo-json" specific-use="{&#34;type&#34;:&#34;Point&#34;,&#34;coordinates&#34;:[103.729167,1.446944]}" id="NCID0EXPAC" xlink:type="simple">01°26'49"N, 103°43'45"E</named-content></named-content>, 20.IV.2016, M. Tan leg. ♀ (<named-content xmlns:xlink="http://www.w3.org/1999/xlink" content-type="dwc:institutional_code" xlink:type="simple">LKCNHM</named-content>), Singapore, Neo Tiew Crescent, Sungei Buloh Wetland Reserve, mangrove foliage, <named-content xmlns:xlink="http://www.w3.org/1999/xlink" content-type="dwc:verbatimCoordinates" xlink:type="simple"><named-content content-type="geo-json" specific-use="{&#34;type&#34;:&#34;Point&#34;,&#34;coordinates&#34;:[103.728333,1.448056]}" id="NCID0EFAAE" xlink:type="simple">01°26'53"N, 103°43'42"E</named-content></named-content>, 13.I.2013, J. Koh leg.</p></tp:treatment-sec><tp:treatment-sec sec-type="diagnosis" id="SECID0EKAAE"><title>Diagnosis.</title><p>See diagnosis of the species <italic><tp:taxon-name><tp:taxon-name-part taxon-name-part-type="genus" reg="Platythomisus">Platythomisus</tp:taxon-name-part><tp:taxon-name-part taxon-name-part-type="species" reg="xiandao">xiandao</tp:taxon-name-part></tp:taxon-name></italic> sp. nov.</p></tp:treatment-sec><tp:treatment-sec sec-type="description" id="SECID0E2AAE"><title>Description.</title><p><bold>Male</bold> (Figs <xref ref-type="fig" rid="F1">1A–C</xref>, <xref ref-type="fig" rid="F2">2A, C</xref>, <xref ref-type="fig" rid="F4">4C, D</xref>, <xref ref-type="fig" rid="F5">5B</xref>): total length 3.72, carapace 1.62 long, 1.5 wide, opisthosoma 2.18 long, 1.52 wide. Carapace reddish brown. Eye region orange, AER and PER recurved. Eye sizes and interdistances: <abbrev xmlns:xlink="http://www.w3.org/1999/xlink" xlink:title="anterior median eyes" id="ABBRID0ETBAE" xlink:type="simple">AME</abbrev> 0.06, <abbrev xmlns:xlink="http://www.w3.org/1999/xlink" xlink:title="anterior lateral eyes" id="ABBRID0EXBAE" xlink:type="simple">ALE</abbrev> 0.09, <abbrev xmlns:xlink="http://www.w3.org/1999/xlink" xlink:title="posterior median eyes" id="ABBRID0E2BAE" xlink:type="simple">PME</abbrev> 0.04, <abbrev xmlns:xlink="http://www.w3.org/1999/xlink" xlink:title="posterior lateral eyes" id="ABBRID0E6BAE" xlink:type="simple">PLE</abbrev> 0.08, <abbrev xmlns:xlink="http://www.w3.org/1999/xlink" xlink:title="anterior median eyes" id="ABBRID0EDCAE" xlink:type="simple">AME</abbrev>–<abbrev xmlns:xlink="http://www.w3.org/1999/xlink" xlink:title="anterior median eyes" id="ABBRID0EHCAE" xlink:type="simple">AME</abbrev> 0.26, <abbrev xmlns:xlink="http://www.w3.org/1999/xlink" xlink:title="anterior median eyes" id="ABBRID0ELCAE" xlink:type="simple">AME</abbrev>–<abbrev xmlns:xlink="http://www.w3.org/1999/xlink" xlink:title="anterior lateral eyes" id="ABBRID0EPCAE" xlink:type="simple">ALE</abbrev> 0.20, <abbrev xmlns:xlink="http://www.w3.org/1999/xlink" xlink:title="posterior median eyes" id="ABBRID0ETCAE" xlink:type="simple">PME</abbrev>–<abbrev xmlns:xlink="http://www.w3.org/1999/xlink" xlink:title="posterior median eyes" id="ABBRID0EXCAE" xlink:type="simple">PME</abbrev> 0.37, <abbrev xmlns:xlink="http://www.w3.org/1999/xlink" xlink:title="posterior median eyes" id="ABBRID0E2CAE" xlink:type="simple">PME</abbrev>–<abbrev xmlns:xlink="http://www.w3.org/1999/xlink" xlink:title="posterior lateral eyes" id="ABBRID0E6CAE" xlink:type="simple">PLE</abbrev> 0.28, <abbrev xmlns:xlink="http://www.w3.org/1999/xlink" xlink:title="anterior median eyes" id="ABBRID0EDDAE" xlink:type="simple">AME</abbrev>–<abbrev xmlns:xlink="http://www.w3.org/1999/xlink" xlink:title="posterior median eyes" id="ABBRID0EHDAE" xlink:type="simple">PME</abbrev> 0.17, <abbrev xmlns:xlink="http://www.w3.org/1999/xlink" xlink:title="anterior lateral eyes" id="ABBRID0ELDAE" xlink:type="simple">ALE</abbrev>–<abbrev xmlns:xlink="http://www.w3.org/1999/xlink" xlink:title="posterior lateral eyes" id="ABBRID0EPDAE" xlink:type="simple">PLE</abbrev> 0.19. Clypeus 0.13 high, red. Chelicerae red, with ridge, without any teeth. Endites and labium red anteriorly and black posteriorly. Sternum black, with sparse hairs. Legs white, coxae faint black, tarsi, metatarsi and tibiae have a longitudinal black line dorsally each. Legs translucent when alive. Leg I: 6.45 (2.05 + 2.26 + 1.23 + 0.91), leg II: 6.60 (2.18 + 2.35 + 1.19 + 0.88), leg III: 3.84 (1.34 + 1.44 + 0.54 + 0.52), leg IV: 3.56 (1.31 + 1.30 + 0.46 + 0.49). Leg formula: 2134. Opisthosoma broadly pentagonal, dorsum yellow-cinnamon, ventrum reddish-brown. Dorsum with three distinct black spots and four smaller faint brown spots, with red folds laterally, ventrum with a large shield-shaped black patch. Spinnerets black.</p><fig id="F1" position="float" orientation="portrait"><label>Figure 1.</label><caption><p>Male palps of <italic><tp:taxon-name><tp:taxon-name-part taxon-name-part-type="genus" reg="Platythomisus">Platythomisus</tp:taxon-name-part><tp:taxon-name-part taxon-name-part-type="species" reg="octomaculatus">octomaculatus</tp:taxon-name-part></tp:taxon-name></italic> (C. L. Koch, 1845) (<bold>A</bold>, <bold>B</bold>, <bold>C</bold>) and <italic><tp:taxon-name><tp:taxon-name-part taxon-name-part-type="genus" reg="Platythomisus">Platythomisus</tp:taxon-name-part><tp:taxon-name-part taxon-name-part-type="species" reg="xiandao">xiandao</tp:taxon-name-part></tp:taxon-name></italic> sp. nov. (<bold>D, E, F</bold>). <bold>A</bold> Left, prolateral view <bold>B</bold> Same, ventral view <bold>C</bold> Same, retrolateral view <bold>D</bold> Right male palp (Horizontal flip), prolateral view <bold>E</bold> Same, ventral view <bold>F</bold> Same, retrolateral view.</p></caption><graphic xmlns:xlink="http://www.w3.org/1999/xlink" xlink:href="zookeys-852-073-g001.jpg" position="float" orientation="portrait" xlink:type="simple" id="oo_306018.jpg"/></fig><p>Male palp (Figs <xref ref-type="fig" rid="F1">1A–C</xref>, <xref ref-type="fig" rid="F2">2A, C</xref>). Femur white. Tibia black, <abbrev xmlns:xlink="http://www.w3.org/1999/xlink" xlink:title="ventral tibial apophysis" id="ABBRID0EUFAE" xlink:type="simple">VTA</abbrev> club-shaped, with a thick bristle near the apex. <abbrev xmlns:xlink="http://www.w3.org/1999/xlink" xlink:title="intermediate tibial apophysis" id="ABBRID0EYFAE" xlink:type="simple">ITA</abbrev> boot-shaped, terminally flat with a laterally pointing extension. <abbrev xmlns:xlink="http://www.w3.org/1999/xlink" xlink:title="retrolateral tibial apophysis" id="ABBRID0E3FAE" xlink:type="simple">RTA</abbrev> long, terminal slightly bent. Cymbium black. Tegulum flat, disk-shaped, with a tegular ridge. Embolus spiral, thin, the base of embolus arising from a 1:30-o’clock-position, the length of embolus to the length of embolus base 5:1 (Fig. <xref ref-type="fig" rid="F2">2A</xref>).</p><fig id="F2" position="float" orientation="portrait"><label>Figure 2.</label><caption><p>Expanded male palps (treated with 10% <abbrev xmlns:xlink="http://www.w3.org/1999/xlink" xlink:title="10% potassium hydroxide" id="ABBRID0EMGAE" xlink:type="simple">KOH</abbrev>) of <italic><tp:taxon-name><tp:taxon-name-part taxon-name-part-type="genus" reg="Platythomisus">Platythomisus</tp:taxon-name-part><tp:taxon-name-part taxon-name-part-type="species" reg="octomaculatus">octomaculatus</tp:taxon-name-part></tp:taxon-name></italic> (C. L. Koch, 1845) (<bold>A</bold>, <bold>C</bold>) and <italic><tp:taxon-name><tp:taxon-name-part taxon-name-part-type="genus" reg="Platythomisus">Platythomisus</tp:taxon-name-part><tp:taxon-name-part taxon-name-part-type="species" reg="xiandao">xiandao</tp:taxon-name-part></tp:taxon-name></italic> sp. nov. (<bold>B, D</bold>). <bold>A, B</bold> Right, ventral view <bold>C, D</bold> Same, tarsus apophysis retrolateral view.</p></caption><graphic xmlns:xlink="http://www.w3.org/1999/xlink" xlink:href="zookeys-852-073-g002.jpg" position="float" orientation="portrait" xlink:type="simple" id="oo_306019.jpg"/></fig><p><bold>Female</bold> (Figs <xref ref-type="fig" rid="F3">3A, B</xref>, <xref ref-type="fig" rid="F4">4A, B</xref>, <xref ref-type="fig" rid="F5">5A</xref>) markedly larger and different from male. Total length 17.05, carapace 8.21 long, 7.63 wide, opisthosoma 10.00 long, 7.31 wide. Carapace yellow with three pairs of black spots. The anterior pair cover the <abbrev xmlns:xlink="http://www.w3.org/1999/xlink" xlink:title="anterior lateral eyes" id="ABBRID0EFIAE" xlink:type="simple">ALE</abbrev> and <abbrev xmlns:xlink="http://www.w3.org/1999/xlink" xlink:title="posterior lateral eyes" id="ABBRID0EJIAE" xlink:type="simple">PLE</abbrev>, adjacent to <abbrev xmlns:xlink="http://www.w3.org/1999/xlink" xlink:title="anterior median eyes" id="ABBRID0ENIAE" xlink:type="simple">AME</abbrev> and <abbrev xmlns:xlink="http://www.w3.org/1999/xlink" xlink:title="posterior median eyes" id="ABBRID0ERIAE" xlink:type="simple">PME</abbrev>; middle spots extremely small. AER and PER slightly recurved. Eye sizes and interdistances: <abbrev xmlns:xlink="http://www.w3.org/1999/xlink" xlink:title="anterior median eyes" id="ABBRID0EVIAE" xlink:type="simple">AME</abbrev> 0.14, <abbrev xmlns:xlink="http://www.w3.org/1999/xlink" xlink:title="anterior lateral eyes" id="ABBRID0EZIAE" xlink:type="simple">ALE</abbrev> 0.19, <abbrev xmlns:xlink="http://www.w3.org/1999/xlink" xlink:title="posterior median eyes" id="ABBRID0E4IAE" xlink:type="simple">PME</abbrev> 0.10, <abbrev xmlns:xlink="http://www.w3.org/1999/xlink" xlink:title="posterior lateral eyes" id="ABBRID0EBJAE" xlink:type="simple">PLE</abbrev> 0.16, <abbrev xmlns:xlink="http://www.w3.org/1999/xlink" xlink:title="anterior median eyes" id="ABBRID0EFJAE" xlink:type="simple">AME</abbrev>–<abbrev xmlns:xlink="http://www.w3.org/1999/xlink" xlink:title="anterior median eyes" id="ABBRID0EJJAE" xlink:type="simple">AME</abbrev> 1.14, <abbrev xmlns:xlink="http://www.w3.org/1999/xlink" xlink:title="anterior median eyes" id="ABBRID0ENJAE" xlink:type="simple">AME</abbrev>–<abbrev xmlns:xlink="http://www.w3.org/1999/xlink" xlink:title="anterior lateral eyes" id="ABBRID0ERJAE" xlink:type="simple">ALE</abbrev> 0.93, <abbrev xmlns:xlink="http://www.w3.org/1999/xlink" xlink:title="posterior median eyes" id="ABBRID0EVJAE" xlink:type="simple">PME</abbrev>–<abbrev xmlns:xlink="http://www.w3.org/1999/xlink" xlink:title="posterior median eyes" id="ABBRID0EZJAE" xlink:type="simple">PME</abbrev> 1.61, <abbrev xmlns:xlink="http://www.w3.org/1999/xlink" xlink:title="posterior median eyes" id="ABBRID0E4JAE" xlink:type="simple">PME</abbrev>–<abbrev xmlns:xlink="http://www.w3.org/1999/xlink" xlink:title="posterior lateral eyes" id="ABBRID0EBKAE" xlink:type="simple">PLE</abbrev> 1.01, <abbrev xmlns:xlink="http://www.w3.org/1999/xlink" xlink:title="anterior median eyes" id="ABBRID0EFKAE" xlink:type="simple">AME</abbrev>–<abbrev xmlns:xlink="http://www.w3.org/1999/xlink" xlink:title="posterior median eyes" id="ABBRID0EJKAE" xlink:type="simple">PME</abbrev> 0.54, <abbrev xmlns:xlink="http://www.w3.org/1999/xlink" xlink:title="anterior lateral eyes" id="ABBRID0ENKAE" xlink:type="simple">ALE</abbrev>–<abbrev xmlns:xlink="http://www.w3.org/1999/xlink" xlink:title="posterior lateral eyes" id="ABBRID0ERKAE" xlink:type="simple">PLE</abbrev> 0.42. Clypeus height 0.68, orange. Chelicerae orange, with ridge, margin has a thin brown ring pattern, without any teeth. Endites and labium orange. Sternum orange, with sparsely set hairs. Legs two-colored, with coxa, trochanter, femur and patella in orange, and metatarsus and tarsus black. Coloration of the tibiae varies: black in tibiae I and II, while orange in tibiae III and IV. Leg I: 26.84 (8.14 + 9.62 + 6.02 + 3.06), leg II: 27.24 (8.21 + 9.94 + 6.09 + 3.00), leg III: 15.64 (5.58 + 5.90 + 2.50 + 1.66), leg IV: 15.81 (5.32 + 6.47 + 2.47 + 1.55). Leg formula: 2143. Opisthosoma sub-rectangular with a bluntly pointed posterior end, yellow, laterally pleated. Dorsum with seven blue-grey spots, ventrum with an oblong black patch. Spinnerets black, surrounded by a narrow black ring.</p><p>Epigyne (Figs <xref ref-type="fig" rid="F3">3A, B</xref>) with atrium shaped like a funnel with a broad neck, the length of atrium to the middle width of the atrium 1:1.5, the length of anterior margin to the length of posterior margin 2:1. <abbrev xmlns:xlink="http://www.w3.org/1999/xlink" xlink:title="copulatory duct" id="ABBRID0E2KAE" xlink:type="simple">CD</abbrev> short, approximately half the length of the spermathecae. Spermathecae stout, with almost parallel sides anteriorly.</p><fig id="F3" position="float" orientation="portrait"><label>Figure 3.</label><caption><p>Epigyna and vulvae of <italic><tp:taxon-name><tp:taxon-name-part taxon-name-part-type="genus" reg="Platythomisus">Platythomisus</tp:taxon-name-part><tp:taxon-name-part taxon-name-part-type="species" reg="octomaculatus">octomaculatus</tp:taxon-name-part></tp:taxon-name></italic> (C. L. Koch, 1845) (<bold>A</bold>, <bold>B</bold>) and <italic><tp:taxon-name><tp:taxon-name-part taxon-name-part-type="genus" reg="Platythomisus">Platythomisus</tp:taxon-name-part><tp:taxon-name-part taxon-name-part-type="species" reg="xiandao">xiandao</tp:taxon-name-part></tp:taxon-name></italic> sp. nov. (<bold>C, D</bold>). <bold>A, C</bold> Epigyne, ventral view <bold>B, D</bold> Vulva, dorsal view.</p></caption><graphic xmlns:xlink="http://www.w3.org/1999/xlink" xlink:href="zookeys-852-073-g003.jpg" position="float" orientation="portrait" xlink:type="simple" id="oo_306020.jpg"/></fig><p><bold>Intraspecific variations</bold>: While the holotype has eight spots on the dorsum, as illustrated by <xref ref-type="bibr" rid="B5">Koch (1845)</xref>, mature specimens seen or photographed in Singapore, Brunei, Thailand, and East and West Malaysia possess only seven dorsal spots but with the eighth spot on the ventrum. In some juvenile females, there are only five dorsal spots on the opisthosoma. The number of spots on the carapace varies between two and four pairs in mature females. The general coloration of live male specimens varies from yellow to red.</p></tp:treatment-sec><tp:treatment-sec sec-type="distribution" id="SECID0EUMAE"><title>Distribution.</title><p>The type locality “Ostindien”, meaning “East Indies”, refers to Indonesia today. Within Indonesia, the species was recorded in Java as <italic><tp:taxon-name><tp:taxon-name-part taxon-name-part-type="genus" reg="Platythomisus">Platythomisus</tp:taxon-name-part><tp:taxon-name-part taxon-name-part-type="species" reg="phryniformis">phryniformis</tp:taxon-name-part></tp:taxon-name></italic> by <xref ref-type="bibr" rid="B2">Doleschall (1859)</xref> and in Padang, Sumatra by <xref ref-type="bibr" rid="B4">Hasselt (1882)</xref>. However, we failed to find any specimens of the species during field trips in the country. This species has been recorded in Singapore, Brunei, Thailand, and East and West Malaysia (<xref ref-type="bibr" rid="B6">Koh and Leong 2014</xref>). A report of <italic><tp:taxon-name><tp:taxon-name-part taxon-name-part-type="genus" reg="Platythomisus">P.</tp:taxon-name-part><tp:taxon-name-part taxon-name-part-type="species" reg="octomaculatus">octomaculatus</tp:taxon-name-part></tp:taxon-name></italic> from Assam, India (<xref ref-type="bibr" rid="B11">Yadav et al. 2017</xref>) is clearly misidentified. We suggest it may be <italic><tp:taxon-name><tp:taxon-name-part taxon-name-part-type="genus" reg="Platythomisus">P.</tp:taxon-name-part><tp:taxon-name-part taxon-name-part-type="species" reg="xiandao">xiandao</tp:taxon-name-part></tp:taxon-name></italic> sp. nov.</p></tp:treatment-sec><tp:treatment-sec sec-type="natural history" id="SECID0ELOAE"><title>Natural history.</title><p>Individuals live among low-lying tree foliage in or around degraded forests and mangrove swamps. Eggs are laid between leaves and sealed with thick silk. The egg sacs are guarded by the mother until the spiderlings hatch in about 2 weeks.</p></tp:treatment-sec><tp:treatment-sec><!--Section generated to contain objects referenced in tp:taxon-treatment.--><fig id="F4" position="float" orientation="portrait"><label>Figure 4.</label><caption><p>Habitus of <italic><tp:taxon-name><tp:taxon-name-part taxon-name-part-type="genus" reg="Platythomisus">Platythomisus</tp:taxon-name-part><tp:taxon-name-part taxon-name-part-type="species" reg="octomaculatus">octomaculatus</tp:taxon-name-part></tp:taxon-name></italic> (C. L. Koch, 1845) (<bold>A–D</bold>) and <italic><tp:taxon-name><tp:taxon-name-part taxon-name-part-type="genus" reg="Platythomisus">Platythomisus</tp:taxon-name-part><tp:taxon-name-part taxon-name-part-type="species" reg="xiandao">xiandao</tp:taxon-name-part></tp:taxon-name></italic> sp. nov. (<bold>E–H</bold>). <bold>A, E</bold> Female habitus, dorsal view <bold>B, F</bold> Female habitus, ventral view <bold>C, G</bold> Male habitus, dorsal view; <bold>D, H</bold> Male habitus, ventral view.</p></caption><graphic xmlns:xlink="http://www.w3.org/1999/xlink" xlink:href="zookeys-852-073-g004.jpg" position="float" orientation="portrait" xlink:type="simple" id="oo_306021.jpg"/></fig><fig id="F5" position="float" orientation="portrait"><label>Figure 5.</label><caption><p>Photos of alive <italic><tp:taxon-name><tp:taxon-name-part taxon-name-part-type="genus" reg="Platythomisus">Platythomisus</tp:taxon-name-part><tp:taxon-name-part taxon-name-part-type="species" reg="octomaculatus">octomaculatus</tp:taxon-name-part></tp:taxon-name></italic> (C. L. Koch, 1845) (<bold>A</bold>, <bold>B</bold>) and <italic><tp:taxon-name><tp:taxon-name-part taxon-name-part-type="genus" reg="Platythomisus">Platythomisus</tp:taxon-name-part><tp:taxon-name-part taxon-name-part-type="species" reg="xiandao">xiandao</tp:taxon-name-part></tp:taxon-name></italic> sp. nov. (<bold>C, D</bold>) <bold>A, C</bold> Female <bold>B, D</bold> Male.</p></caption><graphic xmlns:xlink="http://www.w3.org/1999/xlink" xlink:href="zookeys-852-073-g005.jpg" position="float" orientation="portrait" xlink:type="simple" id="oo_306022.jpg"/></fig><fig id="F6" position="float" orientation="portrait"><label>Figure 6.</label><caption><p>Known distribution of <italic><tp:taxon-name><tp:taxon-name-part taxon-name-part-type="genus" reg="Platythomisus">Platythomisus</tp:taxon-name-part></tp:taxon-name></italic> species in Oriental Region.</p></caption><graphic xmlns:xlink="http://www.w3.org/1999/xlink" xlink:href="zookeys-852-073-g006.jpg" position="float" orientation="portrait" xlink:type="simple" id="oo_306023.jpg"/></fig></tp:treatment-sec><ref-list><ref id="B5"><mixed-citation xmlns:xlink="http://www.w3.org/1999/xlink" xlink:type="simple"><person-group><name name-style="western"><surname>Koch</surname><given-names>CL</given-names></name></person-group> (<year>1845</year>) <source>Die Arachniden. Zwölfter Band 1. C. H.</source><publisher-name>Zeh‘sche Buchhandlung</publisher-name>, <publisher-loc>Nürnberg</publisher-loc>, <size units="page">166 pp</size>.</mixed-citation></ref><ref id="B2"><mixed-citation xmlns:xlink="http://www.w3.org/1999/xlink" xlink:type="simple"><person-group><name name-style="western"><surname>Doleschall</surname><given-names>L</given-names></name></person-group> (<year>1859</year>) <article-title>Tweede Bijdrage tot de kennis der Arachniden van den Indischen Archipel.</article-title><source>Acta Societatis Scientiarum Indica-Neerlandica</source><volume>5</volume>: <fpage>1</fpage>–<lpage>60</lpage>.</mixed-citation></ref><ref id="B4"><mixed-citation xmlns:xlink="http://www.w3.org/1999/xlink" xlink:type="simple"><person-group><name name-style="western"><surname>Hasselt</surname><given-names>AWM van</given-names></name></person-group> (<year>1882</year>) <article-title><tp:taxon-name><tp:taxon-name-part taxon-name-part-type="order">Araneae</tp:taxon-name-part></tp:taxon-name>.</article-title> In: <person-group><name name-style="western"><surname>Veth</surname><given-names>PJ</given-names></name></person-group> (<role>Ed.</role>) <issue-title>Midden-Sumatra 4A (11).</issue-title><source>Reizen en onderzoekingen der Sumatra-expeditie, uitgerust door het aardrijkskundig genootschap, 1877–1879. Brill, Leiden</source>, <fpage>1</fpage>–<lpage>56</lpage>. <ext-link xlink:type="simple" ext-link-type="doi" xlink:href="10.5962/bhl.title.119451">https://doi.org/10.5962/bhl.title.119451</ext-link></mixed-citation></ref><ref id="B6"><mixed-citation xmlns:xlink="http://www.w3.org/1999/xlink" xlink:type="simple"><person-group><name name-style="western"><surname>Koh</surname><given-names>JKH</given-names></name><name name-style="western"><surname>Leong</surname><given-names>TM</given-names></name></person-group> (<year>2014</year>) <source>Spiders of Borneo.</source><publisher-name>Opus Publications</publisher-name>, <publisher-loc>Kota Kinabalu</publisher-loc>, <size units="page">357 pp</size>.</mixed-citation></ref><ref id="B11"><mixed-citation xmlns:xlink="http://www.w3.org/1999/xlink" xlink:type="simple"><person-group><name name-style="western"><surname>Yadav</surname><given-names>S</given-names></name><name name-style="western"><surname>Patil</surname><given-names>V</given-names></name><name name-style="western"><surname>Ismavel</surname><given-names>VA</given-names></name></person-group> (<year>2017</year>) Report of <italic><tp:taxon-name><tp:taxon-name-part taxon-name-part-type="genus">Platythomisus</tp:taxon-name-part><tp:taxon-name-part taxon-name-part-type="species">octomaculatus</tp:taxon-name-part></tp:taxon-name></italic> (C. L. Koch, 1845) and <italic><tp:taxon-name><tp:taxon-name-part taxon-name-part-type="genus">Platythomisus</tp:taxon-name-part><tp:taxon-name-part taxon-name-part-type="species">sudeepi</tp:taxon-name-part></tp:taxon-name></italic> Biswas, 1977 from India (<tp:taxon-name><tp:taxon-name-part taxon-name-part-type="order">Araneae</tp:taxon-name-part></tp:taxon-name>, <tp:taxon-name><tp:taxon-name-part taxon-name-part-type="family">Thomisidae</tp:taxon-name-part></tp:taxon-name>). Biodiversity Data Journal 5: e10294. <ext-link xlink:type="simple" ext-link-type="doi" xlink:href="10.3897/BDJ.5.e10294">https://doi.org/10.3897/BDJ.5.e10294</ext-link></mixed-citation></ref></ref-list></tp:taxon-treatment>
