# Supplementary material for: Description on two species of genus Platythomisus (Araneae, Thomisidae) from China and Singapore
Source: Zookeys. 2019 Jun 5;852:73–84. doi: 10.3897/zookeys.852.34436 (PMC6562001; doi:10.3897/zookeys.852.34436)
Supplement: XML Treatment for Platythomisus xiandao [file zookeys.852.34436-treatment3.xml]

<!DOCTYPE tp:taxon-treatment
  PUBLIC "-//TaxonX//DTD Taxonomic Treatment Publishing DTD v0 20100105//EN" "tax-treatment-NSO.dtd">
<tp:taxon-treatment xmlns:tp="http://www.plazi.org/taxpub"><tp:treatment-meta><kwd-group><label>Taxon classification</label><kwd><named-content xmlns:xlink="http://www.w3.org/1999/xlink" content-type="kingdom">Animalia</named-content></kwd><kwd><named-content xmlns:xlink="http://www.w3.org/1999/xlink" content-type="order">Araneae</named-content></kwd><kwd><named-content xmlns:xlink="http://www.w3.org/1999/xlink" content-type="family">Thomisidae</named-content></kwd></kwd-group><mixed-citation publication-type="journal"><person-group><name><surname>Lin</surname><given-names>Yejie</given-names></name><name><surname>Koh</surname><given-names>Joseph K.H.</given-names></name><name><surname>Shao</surname><given-names>Lili</given-names></name><name><surname>Li</surname><given-names>Shuqiang</given-names></name></person-group><article-title>Description on two species of genus <italic><tp:taxon-name><tp:taxon-name-part taxon-name-part-type="genus" reg="Platythomisus">Platythomisus</tp:taxon-name-part></tp:taxon-name></italic> (<tp:taxon-name><tp:taxon-name-part taxon-name-part-type="order">Araneae</tp:taxon-name-part></tp:taxon-name>, <tp:taxon-name><tp:taxon-name-part taxon-name-part-type="family">Thomisidae</tp:taxon-name-part></tp:taxon-name>) from China and Singapore</article-title><source>Zookeys</source><day>05</day><month>6</month><year>2019</year><volume>852</volume><fpage>73</fpage><lpage>84</lpage><pub-id pub-id-type="doi">10.3897/zookeys.852.34436</pub-id></mixed-citation></tp:treatment-meta><tp:nomenclature><tp:taxon-name>
                <tp:taxon-name-part taxon-name-part-type="genus" reg="Platythomisus">Platythomisus</tp:taxon-name-part>
                <tp:taxon-name-part taxon-name-part-type="species" reg="xiandao">xiandao</tp:taxon-name-part>
                <object-id xmlns:xlink="http://www.w3.org/1999/xlink" content-type="zoobank" xlink:type="simple">http://zoobank.org/E45077FE-3209-4887-AD5A-A7DA989FC2FF</object-id>
              </tp:taxon-name><tp:taxon-status xmlns:xlink="http://www.w3.org/1999/xlink" xlink:type="simple">sp. nov.</tp:taxon-status><xref ref-type="fig" rid="F1">Figs 1B–D</xref><xref ref-type="fig" rid="F2">, 2B, D</xref><xref ref-type="fig" rid="F3">, 3C, D</xref><xref ref-type="fig" rid="F4">, 4E–H</xref><xref ref-type="fig" rid="F5">, 5C, D</xref><xref ref-type="fig" rid="F6">, 6</xref></tp:nomenclature><tp:treatment-sec sec-type="Holotype" id="SECID0EQQAE"><title>Holotype.</title><p>♂ (<named-content xmlns:xlink="http://www.w3.org/1999/xlink" content-type="dwc:institutional_code" xlink:type="simple">IZCAS</named-content>), China, Yunnan Prov., Jinghong City, Mount Jinuo, hatched from paratype egg sac. Hatched 12.X.2017, matured 10.IV.2018, C.T. Wei leg. <bold>Paratype</bold>: ♀ (<named-content xmlns:xlink="http://www.w3.org/1999/xlink" content-type="dwc:institutional_code" xlink:type="simple">IZCAS</named-content>), same locality data as holotype, collected 06.X.2017, C.T. Wei leg.</p></tp:treatment-sec><tp:treatment-sec sec-type="etymology" id="SECID0ECRAE"><title>Etymology.</title><p>The specific name is derived from the Chinese word “<tp:taxon-name><tp:taxon-name-part taxon-name-part-type="genus" reg="Platythomisus"/><tp:taxon-name-part taxon-name-part-type="species" reg="xiandao">xiandao</tp:taxon-name-part></tp:taxon-name>” (noun), the name of the Strategic Priority Research Program of the Chinese Academy of Sciences (CAS). The program has made it possible for the biodiversity research team in the CAS to remain as an integral cluster to fulfil all its ambitious goals.</p></tp:treatment-sec><tp:treatment-sec sec-type="diagnosis" id="SECID0ERRAE"><title>Diagnosis.</title><p>Male of <italic><tp:taxon-name><tp:taxon-name-part taxon-name-part-type="genus" reg="Platythomisus">P.</tp:taxon-name-part><tp:taxon-name-part taxon-name-part-type="species" reg="xiandao">xiandao</tp:taxon-name-part></tp:taxon-name></italic> sp. nov. can be easily distinguished from that of <italic><tp:taxon-name><tp:taxon-name-part taxon-name-part-type="genus" reg="Platythomisus">P.</tp:taxon-name-part><tp:taxon-name-part taxon-name-part-type="species" reg="octomaculatus">octomaculatus</tp:taxon-name-part></tp:taxon-name></italic> by the length of embolus to the length of embolus base is 3:1 (Fig. <xref ref-type="fig" rid="F2">2B</xref>), but 5:1 in <italic><tp:taxon-name><tp:taxon-name-part taxon-name-part-type="genus" reg="Platythomisus">P.</tp:taxon-name-part><tp:taxon-name-part taxon-name-part-type="species" reg="octomaculatus">octomaculatus</tp:taxon-name-part></tp:taxon-name></italic> (Fig. <xref ref-type="fig" rid="F2">2A</xref>), the base of embolus arising from a 3:30-o’clock-position in <italic><tp:taxon-name><tp:taxon-name-part taxon-name-part-type="genus" reg="Platythomisus">P.</tp:taxon-name-part><tp:taxon-name-part taxon-name-part-type="species" reg="xiandao">xiandao</tp:taxon-name-part></tp:taxon-name></italic> sp. nov. (Fig. <xref ref-type="fig" rid="F1">1E</xref>), and 1:30-o’clock-position in <italic><tp:taxon-name><tp:taxon-name-part taxon-name-part-type="genus" reg="Platythomisus">P.</tp:taxon-name-part><tp:taxon-name-part taxon-name-part-type="species" reg="octomaculatus">octomaculatus</tp:taxon-name-part></tp:taxon-name></italic> (Fig. <xref ref-type="fig" rid="F1">1B</xref>); the atrium of <italic><tp:taxon-name><tp:taxon-name-part taxon-name-part-type="genus" reg="Platythomisus">P.</tp:taxon-name-part><tp:taxon-name-part taxon-name-part-type="species" reg="xiandao">xiandao</tp:taxon-name-part></tp:taxon-name></italic> sp. nov. is bell-shaped (Fig. <xref ref-type="fig" rid="F3">3C</xref>) while that of <italic><tp:taxon-name><tp:taxon-name-part taxon-name-part-type="genus" reg="Platythomisus">P.</tp:taxon-name-part><tp:taxon-name-part taxon-name-part-type="species" reg="octomaculatus">octomaculatus</tp:taxon-name-part></tp:taxon-name></italic> is funnel-shaped (Fig. <xref ref-type="fig" rid="F3">3A</xref>); the spermathecae of <italic><tp:taxon-name><tp:taxon-name-part taxon-name-part-type="genus" reg="Platythomisus">P.</tp:taxon-name-part><tp:taxon-name-part taxon-name-part-type="species" reg="xiandao">xiandao</tp:taxon-name-part></tp:taxon-name></italic> sp. nov. (Fig. <xref ref-type="fig" rid="F3">3D</xref>) are more slender than those in <italic><tp:taxon-name><tp:taxon-name-part taxon-name-part-type="genus" reg="Platythomisus">P.</tp:taxon-name-part><tp:taxon-name-part taxon-name-part-type="species" reg="octomaculatus">octomaculatus</tp:taxon-name-part></tp:taxon-name></italic> (Fig. <xref ref-type="fig" rid="F3">3B</xref>).</p><p>The two species can also be diagnosed by their somatic differences. The males of <italic><tp:taxon-name><tp:taxon-name-part taxon-name-part-type="genus" reg="Platythomisus">P.</tp:taxon-name-part><tp:taxon-name-part taxon-name-part-type="species" reg="xiandao">xiandao</tp:taxon-name-part></tp:taxon-name></italic> sp. nov. have seven black spots on the opisthosoma (Fig. <xref ref-type="fig" rid="F4">4G</xref>) and a reddish sternum (Fig. <xref ref-type="fig" rid="F4">4H</xref>); the males of <italic><tp:taxon-name><tp:taxon-name-part taxon-name-part-type="genus" reg="Platythomisus">P.</tp:taxon-name-part><tp:taxon-name-part taxon-name-part-type="species" reg="octomaculatus">octomaculatus</tp:taxon-name-part></tp:taxon-name></italic> have only three distinct black spots on the opisthosoma (Fig. <xref ref-type="fig" rid="F4">4C</xref>) and a black sternum (Fig. <xref ref-type="fig" rid="F4">4D</xref>). The females of <italic><tp:taxon-name><tp:taxon-name-part taxon-name-part-type="genus" reg="Platythomisus">P.</tp:taxon-name-part><tp:taxon-name-part taxon-name-part-type="species" reg="xiandao">xiandao</tp:taxon-name-part></tp:taxon-name></italic> sp. nov. have larger black patches on the carapace (Fig. <xref ref-type="fig" rid="F4">4A</xref>) and a black patch at the center of ventrum extending posteriorly to connect with the black area surrounding the spinnerets through a narrow neck (Fig. <xref ref-type="fig" rid="F4">4F</xref>), while the black patch at the ventrum of <italic><tp:taxon-name><tp:taxon-name-part taxon-name-part-type="genus" reg="Platythomisus">P.</tp:taxon-name-part><tp:taxon-name-part taxon-name-part-type="species" reg="octomaculatus">octomaculatus</tp:taxon-name-part></tp:taxon-name></italic> females is broadly oblong and well-separated from the spinnerets (Fig. <xref ref-type="fig" rid="F4">4B</xref>).</p><fig id="F4" position="float" orientation="portrait"><label>Figure 4.</label><caption><p>Habitus of <italic><tp:taxon-name><tp:taxon-name-part taxon-name-part-type="genus" reg="Platythomisus">Platythomisus</tp:taxon-name-part><tp:taxon-name-part taxon-name-part-type="species" reg="octomaculatus">octomaculatus</tp:taxon-name-part></tp:taxon-name></italic> (C. L. Koch, 1845) (<bold>A–D</bold>) and <italic><tp:taxon-name><tp:taxon-name-part taxon-name-part-type="genus" reg="Platythomisus">Platythomisus</tp:taxon-name-part><tp:taxon-name-part taxon-name-part-type="species" reg="xiandao">xiandao</tp:taxon-name-part></tp:taxon-name></italic> sp. nov. (<bold>E–H</bold>). <bold>A, E</bold> Female habitus, dorsal view <bold>B, F</bold> Female habitus, ventral view <bold>C, G</bold> Male habitus, dorsal view; <bold>D, H</bold> Male habitus, ventral view.</p></caption><graphic xmlns:xlink="http://www.w3.org/1999/xlink" xlink:href="zookeys-852-073-g004.jpg" position="float" orientation="portrait" xlink:type="simple" id="oo_306021.jpg"/></fig></tp:treatment-sec><tp:treatment-sec sec-type="description" id="SECID0ETZAE"><title>Description.</title><p><bold>Male</bold> (Figs <xref ref-type="fig" rid="F1">1D–F</xref>, <xref ref-type="fig" rid="F2">2B, D</xref>, <xref ref-type="fig" rid="F4">4G, H</xref>, <xref ref-type="fig" rid="F5">5D</xref>): total length 3.92, carapace 1.55 long, 1.38 wide, opisthosoma 2.40 long, 1.70 wide. Carapace red. Eye region orange, AER and PER recurved. Eye sizes and interdistances: <abbrev xmlns:xlink="http://www.w3.org/1999/xlink" xlink:title="anterior median eyes" id="ABBRID0EL1AE" xlink:type="simple">AME</abbrev> 0.05, <abbrev xmlns:xlink="http://www.w3.org/1999/xlink" xlink:title="anterior lateral eyes" id="ABBRID0EP1AE" xlink:type="simple">ALE</abbrev> 0.09, <abbrev xmlns:xlink="http://www.w3.org/1999/xlink" xlink:title="posterior median eyes" id="ABBRID0ET1AE" xlink:type="simple">PME</abbrev> 0.03, <abbrev xmlns:xlink="http://www.w3.org/1999/xlink" xlink:title="posterior lateral eyes" id="ABBRID0EX1AE" xlink:type="simple">PLE</abbrev> 0.06, <abbrev xmlns:xlink="http://www.w3.org/1999/xlink" xlink:title="anterior median eyes" id="ABBRID0E21AE" xlink:type="simple">AME</abbrev>–<abbrev xmlns:xlink="http://www.w3.org/1999/xlink" xlink:title="anterior median eyes" id="ABBRID0E61AE" xlink:type="simple">AME</abbrev> 0.24, <abbrev xmlns:xlink="http://www.w3.org/1999/xlink" xlink:title="anterior median eyes" id="ABBRID0ED2AE" xlink:type="simple">AME</abbrev>–<abbrev xmlns:xlink="http://www.w3.org/1999/xlink" xlink:title="anterior lateral eyes" id="ABBRID0EH2AE" xlink:type="simple">ALE</abbrev> 0.17, <abbrev xmlns:xlink="http://www.w3.org/1999/xlink" xlink:title="posterior median eyes" id="ABBRID0EL2AE" xlink:type="simple">PME</abbrev>–<abbrev xmlns:xlink="http://www.w3.org/1999/xlink" xlink:title="posterior median eyes" id="ABBRID0EP2AE" xlink:type="simple">PME</abbrev> 0.32, <abbrev xmlns:xlink="http://www.w3.org/1999/xlink" xlink:title="posterior median eyes" id="ABBRID0ET2AE" xlink:type="simple">PME</abbrev>–<abbrev xmlns:xlink="http://www.w3.org/1999/xlink" xlink:title="posterior lateral eyes" id="ABBRID0EX2AE" xlink:type="simple">PLE</abbrev> 0.28, <abbrev xmlns:xlink="http://www.w3.org/1999/xlink" xlink:title="anterior median eyes" id="ABBRID0E22AE" xlink:type="simple">AME</abbrev>–<abbrev xmlns:xlink="http://www.w3.org/1999/xlink" xlink:title="posterior median eyes" id="ABBRID0E62AE" xlink:type="simple">PME</abbrev> 0.13, <abbrev xmlns:xlink="http://www.w3.org/1999/xlink" xlink:title="anterior lateral eyes" id="ABBRID0ED3AE" xlink:type="simple">ALE</abbrev>–<abbrev xmlns:xlink="http://www.w3.org/1999/xlink" xlink:title="posterior lateral eyes" id="ABBRID0EH3AE" xlink:type="simple">PLE</abbrev> 0.19. Clypeus 0.13 high, red. Chelicerae red, with ridge, without any teeth. Endites and labium red. Sternum red, sparsely set hairs. Legs white, coxa black, tarsus, metatarsus, tibia, patella and femur of leg I and II have two black lines. Legs transparent when alive. Leg I: 5.73 (1.86 + 2.00 + 1.08 + 0.79), leg II: 6.04 (2.02 + 2.10 + 1.10 + 0.82), leg III: 3.20 (1.00 + 1.20 + 0.51 + 0.49), leg IV: 3.27 (1.21 + 1.11 + 0.46 + 0.49). Leg formula: 2143. Opisthosoma oval, white, dorsum cinnamon, ventrum reddish-brown. Opisthosoma dorsum with seven black spots, first one largest, lateral sides with red folds, ventrum reddish-brown, with a large shield-shaped black pattern. Spinnerets black.</p><p>Male palp (Figs <xref ref-type="fig" rid="F1">1D–F</xref>, <xref ref-type="fig" rid="F2">2B, D</xref>). Femur white. Tibia black, <abbrev xmlns:xlink="http://www.w3.org/1999/xlink" xlink:title="ventral tibial apophysis" id="ABBRID0EV3AE" xlink:type="simple">VTA</abbrev> club-shaped, slightly bent, with a bristle near the apex. <abbrev xmlns:xlink="http://www.w3.org/1999/xlink" xlink:title="intermediate tibial apophysis" id="ABBRID0EZ3AE" xlink:type="simple">ITA</abbrev> boot-shaped, terminally flat with lateral extension. <abbrev xmlns:xlink="http://www.w3.org/1999/xlink" xlink:title="retrolateral tibial apophysis" id="ABBRID0E43AE" xlink:type="simple">RTA</abbrev> long and thin, terminal slightly bent. Cymbium black. Tegulum flat, disk-shaped, with tegular ridge. Embolus slender and spiral, the base of embolus arising from a 3:30-o’clock-position, the length of embolus to the length of embolus base 3:1 (Fig. <xref ref-type="fig" rid="F2">2B</xref>).</p><p><bold>Female</bold> (Figs <xref ref-type="fig" rid="F3">3C, D</xref>, <xref ref-type="fig" rid="F4">4E, F</xref>, <xref ref-type="fig" rid="F5">5C</xref>) distinctly different from male. Total length 13.01, carapace 5.20 long, 5.05 wide, opisthosoma 8.78 long, 6.35 wide. Carapace yellow with three pairs of big black subcircular patches. The anterior pair extend to the protruding ends on both lateral sides of the ocular tubercles, covering the <abbrev xmlns:xlink="http://www.w3.org/1999/xlink" xlink:title="anterior lateral eyes" id="ABBRID0EV4AE" xlink:type="simple">ALE</abbrev>, <abbrev xmlns:xlink="http://www.w3.org/1999/xlink" xlink:title="posterior median eyes" id="ABBRID0EZ4AE" xlink:type="simple">PME</abbrev> and <abbrev xmlns:xlink="http://www.w3.org/1999/xlink" xlink:title="posterior lateral eyes" id="ABBRID0E44AE" xlink:type="simple">PLE</abbrev>, and adjoining the <abbrev xmlns:xlink="http://www.w3.org/1999/xlink" xlink:title="anterior median eyes" id="ABBRID0EB5AE" xlink:type="simple">AME</abbrev>. The median pair of black disks smaller than the anterior and posterior pairs. AER and PER slightly recurved. Eye sizes and interdistances: <abbrev xmlns:xlink="http://www.w3.org/1999/xlink" xlink:title="anterior median eyes" id="ABBRID0EF5AE" xlink:type="simple">AME</abbrev> 0.11, <abbrev xmlns:xlink="http://www.w3.org/1999/xlink" xlink:title="anterior lateral eyes" id="ABBRID0EJ5AE" xlink:type="simple">ALE</abbrev> 0.12, <abbrev xmlns:xlink="http://www.w3.org/1999/xlink" xlink:title="posterior median eyes" id="ABBRID0EN5AE" xlink:type="simple">PME</abbrev> 0.05, <abbrev xmlns:xlink="http://www.w3.org/1999/xlink" xlink:title="posterior lateral eyes" id="ABBRID0ER5AE" xlink:type="simple">PLE</abbrev> 0.09, <abbrev xmlns:xlink="http://www.w3.org/1999/xlink" xlink:title="anterior median eyes" id="ABBRID0EV5AE" xlink:type="simple">AME</abbrev>–<abbrev xmlns:xlink="http://www.w3.org/1999/xlink" xlink:title="anterior median eyes" id="ABBRID0EZ5AE" xlink:type="simple">AME</abbrev> 0.81, <abbrev xmlns:xlink="http://www.w3.org/1999/xlink" xlink:title="anterior median eyes" id="ABBRID0E45AE" xlink:type="simple">AME</abbrev>–<abbrev xmlns:xlink="http://www.w3.org/1999/xlink" xlink:title="anterior lateral eyes" id="ABBRID0EB6AE" xlink:type="simple">ALE</abbrev> 0.54, <abbrev xmlns:xlink="http://www.w3.org/1999/xlink" xlink:title="posterior median eyes" id="ABBRID0EF6AE" xlink:type="simple">PME</abbrev>–<abbrev xmlns:xlink="http://www.w3.org/1999/xlink" xlink:title="posterior median eyes" id="ABBRID0EJ6AE" xlink:type="simple">PME</abbrev> 1.02, <abbrev xmlns:xlink="http://www.w3.org/1999/xlink" xlink:title="posterior median eyes" id="ABBRID0EN6AE" xlink:type="simple">PME</abbrev>–<abbrev xmlns:xlink="http://www.w3.org/1999/xlink" xlink:title="posterior lateral eyes" id="ABBRID0ER6AE" xlink:type="simple">PLE</abbrev> 0.71, <abbrev xmlns:xlink="http://www.w3.org/1999/xlink" xlink:title="anterior median eyes" id="ABBRID0EV6AE" xlink:type="simple">AME</abbrev>–<abbrev xmlns:xlink="http://www.w3.org/1999/xlink" xlink:title="posterior median eyes" id="ABBRID0EZ6AE" xlink:type="simple">PME</abbrev> 0.37, <abbrev xmlns:xlink="http://www.w3.org/1999/xlink" xlink:title="anterior lateral eyes" id="ABBRID0E46AE" xlink:type="simple">ALE</abbrev>–<abbrev xmlns:xlink="http://www.w3.org/1999/xlink" xlink:title="posterior lateral eyes" id="ABBRID0ECAAG" xlink:type="simple">PLE</abbrev> 0.36. Clypeus height 0.56, orange. Chelicerae orange, with ridge, margin has a black ring pattern, without any teeth. Endites and labium orange. Sternum orange, sparsely set hairs. Legs bicolored, coxa, trochanter, the femur of leg I and II black, the patella of leg I and II and the femur of leg III and IV orange with a black inverted triangle spot. Other legs orange. Leg I: 18.09 (5.70 + 6.41 + 3.96 + 2.02), leg II: 18.54 (5.96 + 6.54 + 4.00 + 2.04), leg III: 10.82 (3.64 + 4.04 + 1.88 + 1.26), leg IV: 11.16 (3.92 + 4.35 + 1.66 + 1.23). Leg formula: 2143. Opisthosoma pentagonal, yellow. Opisthosoma dorsum with seven black spots, with the largest in the anteriormost spot, lateral folded, ventrum yellow, with a shield-shaped black pattern coalescing with the black ring surrounding the black spinnerets.</p><fig id="F5" position="float" orientation="portrait"><label>Figure 5.</label><caption><p>Photos of alive <italic><tp:taxon-name><tp:taxon-name-part taxon-name-part-type="genus" reg="Platythomisus">Platythomisus</tp:taxon-name-part><tp:taxon-name-part taxon-name-part-type="species" reg="octomaculatus">octomaculatus</tp:taxon-name-part></tp:taxon-name></italic> (C. L. Koch, 1845) (<bold>A</bold>, <bold>B</bold>) and <italic><tp:taxon-name><tp:taxon-name-part taxon-name-part-type="genus" reg="Platythomisus">Platythomisus</tp:taxon-name-part><tp:taxon-name-part taxon-name-part-type="species" reg="xiandao">xiandao</tp:taxon-name-part></tp:taxon-name></italic> sp. nov. (<bold>C, D</bold>) <bold>A, C</bold> Female <bold>B, D</bold> Male.</p></caption><graphic xmlns:xlink="http://www.w3.org/1999/xlink" xlink:href="zookeys-852-073-g005.jpg" position="float" orientation="portrait" xlink:type="simple" id="oo_306022.jpg"/></fig><p>Epigyne (Fig. <xref ref-type="fig" rid="F3">3C, D</xref>) with bell-shaped atrium, the length of atrium to the middle width of the atrium 1:1.4, the length of anterior margin to the length of posterior margin 1:1. <abbrev xmlns:xlink="http://www.w3.org/1999/xlink" xlink:title="copulatory duct" id="ABBRID0EZBAG" xlink:type="simple">CD</abbrev> short, about one-fourth the length of the spermathecae. Spermathecae comparatively slender, shaped like a sea cucumber or hot-dog sausage.</p></tp:treatment-sec><tp:treatment-sec sec-type="distribution" id="SECID0E4BAG"><title>Distribution.</title><p>China (Yunnan).</p></tp:treatment-sec><tp:treatment-sec sec-type="natural history" id="SECID0ECCAG"><title>Natural history.</title><p>Individuals of this species hide under the leaves.</p></tp:treatment-sec><tp:treatment-sec sec-type="remarks" id="SECID0EHCAG"><title>Remarks.</title><p>Based on the 647 bp-aligned sequences, the <abbrev xmlns:xlink="http://www.w3.org/1999/xlink" xlink:title="cytochrome c oxidase subunit I" id="ABBRID0ENCAG" xlink:type="simple">COI</abbrev> uncorrected K2P-distance between <italic><tp:taxon-name><tp:taxon-name-part taxon-name-part-type="genus" reg="Platythomisus">P.</tp:taxon-name-part><tp:taxon-name-part taxon-name-part-type="species" reg="octomaculatus">octomaculatus</tp:taxon-name-part></tp:taxon-name></italic> and <italic><tp:taxon-name><tp:taxon-name-part taxon-name-part-type="genus" reg="Platythomisus">P.</tp:taxon-name-part><tp:taxon-name-part taxon-name-part-type="species" reg="xiandao">xiandao</tp:taxon-name-part></tp:taxon-name></italic> sp. nov. is 0.073. The result far exceeded the maximum value of intraspecific genetic distance for <tp:taxon-name><tp:taxon-name-part taxon-name-part-type="family">Thomisidae</tp:taxon-name-part></tp:taxon-name>.</p><fig id="F6" position="float" orientation="portrait"><label>Figure 6.</label><caption><p>Known distribution of <italic><tp:taxon-name><tp:taxon-name-part taxon-name-part-type="genus" reg="Platythomisus">Platythomisus</tp:taxon-name-part></tp:taxon-name></italic> species in Oriental Region.</p></caption><graphic xmlns:xlink="http://www.w3.org/1999/xlink" xlink:href="zookeys-852-073-g006.jpg" position="float" orientation="portrait" xlink:type="simple" id="oo_306023.jpg"/></fig></tp:treatment-sec><tp:treatment-sec><!--Section generated to contain objects referenced in tp:taxon-treatment.--><fig id="F1" position="float" orientation="portrait"><label>Figure 1.</label><caption><p>Male palps of <italic><tp:taxon-name><tp:taxon-name-part taxon-name-part-type="genus" reg="Platythomisus">Platythomisus</tp:taxon-name-part><tp:taxon-name-part taxon-name-part-type="species" reg="octomaculatus">octomaculatus</tp:taxon-name-part></tp:taxon-name></italic> (C. L. Koch, 1845) (<bold>A</bold>, <bold>B</bold>, <bold>C</bold>) and <italic><tp:taxon-name><tp:taxon-name-part taxon-name-part-type="genus" reg="Platythomisus">Platythomisus</tp:taxon-name-part><tp:taxon-name-part taxon-name-part-type="species" reg="xiandao">xiandao</tp:taxon-name-part></tp:taxon-name></italic> sp. nov. (<bold>D, E, F</bold>). <bold>A</bold> Left, prolateral view <bold>B</bold> Same, ventral view <bold>C</bold> Same, retrolateral view <bold>D</bold> Right male palp (Horizontal flip), prolateral view <bold>E</bold> Same, ventral view <bold>F</bold> Same, retrolateral view.</p></caption><graphic xmlns:xlink="http://www.w3.org/1999/xlink" xlink:href="zookeys-852-073-g001.jpg" position="float" orientation="portrait" xlink:type="simple" id="oo_306018.jpg"/></fig><fig id="F2" position="float" orientation="portrait"><label>Figure 2.</label><caption><p>Expanded male palps (treated with 10% <abbrev xmlns:xlink="http://www.w3.org/1999/xlink" xlink:title="10% potassium hydroxide" id="ABBRID0EMGAE" xlink:type="simple">KOH</abbrev>) of <italic><tp:taxon-name><tp:taxon-name-part taxon-name-part-type="genus" reg="Platythomisus">Platythomisus</tp:taxon-name-part><tp:taxon-name-part taxon-name-part-type="species" reg="octomaculatus">octomaculatus</tp:taxon-name-part></tp:taxon-name></italic> (C. L. Koch, 1845) (<bold>A</bold>, <bold>C</bold>) and <italic><tp:taxon-name><tp:taxon-name-part taxon-name-part-type="genus" reg="Platythomisus">Platythomisus</tp:taxon-name-part><tp:taxon-name-part taxon-name-part-type="species" reg="xiandao">xiandao</tp:taxon-name-part></tp:taxon-name></italic> sp. nov. (<bold>B, D</bold>). <bold>A, B</bold> Right, ventral view <bold>C, D</bold> Same, tarsus apophysis retrolateral view.</p></caption><graphic xmlns:xlink="http://www.w3.org/1999/xlink" xlink:href="zookeys-852-073-g002.jpg" position="float" orientation="portrait" xlink:type="simple" id="oo_306019.jpg"/></fig><fig id="F3" position="float" orientation="portrait"><label>Figure 3.</label><caption><p>Epigyna and vulvae of <italic><tp:taxon-name><tp:taxon-name-part taxon-name-part-type="genus" reg="Platythomisus">Platythomisus</tp:taxon-name-part><tp:taxon-name-part taxon-name-part-type="species" reg="octomaculatus">octomaculatus</tp:taxon-name-part></tp:taxon-name></italic> (C. L. Koch, 1845) (<bold>A</bold>, <bold>B</bold>) and <italic><tp:taxon-name><tp:taxon-name-part taxon-name-part-type="genus" reg="Platythomisus">Platythomisus</tp:taxon-name-part><tp:taxon-name-part taxon-name-part-type="species" reg="xiandao">xiandao</tp:taxon-name-part></tp:taxon-name></italic> sp. nov. (<bold>C, D</bold>). <bold>A, C</bold> Epigyne, ventral view <bold>B, D</bold> Vulva, dorsal view.</p></caption><graphic xmlns:xlink="http://www.w3.org/1999/xlink" xlink:href="zookeys-852-073-g003.jpg" position="float" orientation="portrait" xlink:type="simple" id="oo_306020.jpg"/></fig></tp:treatment-sec></tp:taxon-treatment>
